# Supplementary material for: Detection and Genomic Characterization of Bovine Rhinitis Virus in China
Source: Animals (Basel). 2023 Jan 16;13(2):312. doi: 10.3390/ani13020312 (PMC9854767; doi:10.3390/ani13020312)
Supplement: Supplementary file 1 [file animals-13-00312-s001.zip]

Archive with 1 entries (1 files):
- animals-2069423-supplementary.pdf
